# Supplementary material for: Development and Validation of Nutrition Environment Scoring for Chinese Style University/Work-Site Canteens (NESC-CC) and Oil–Salt Visual Analogue Scale (OS-VAS)
Source: Int J Environ Res Public Health. 2022 Oct 29;19(21):14169. doi: 10.3390/ijerph192114169 (PMC9658238; doi:10.3390/ijerph192114169)
Supplement: Supplementary file 1 [file ijerph-19-14169-s001.zip]

Archive with 1 entries (1 files):
- ijerph-1963146-supplementary.pdf
